# Supplementary material for: The functional significance of the RPA- and PCNA-dependent recruitment of Pif1 to DNA
Source: EMBO Rep. 2024 Mar 13;25(4):10. doi: 10.1038/s44319-024-00114-9 (PMC11014909; doi:10.1038/s44319-024-00114-9)
Supplement: Supplementary file 4 — Source Data for EV Figures [file 44319_2024_114_MOESM4_ESM.zip]

Archive with 8 entries (8 files):
- Figure EV1/Act1 blot labelled.tif
- Figure EV1/myc blot labelled.tif
- Figure EV1/relative exression chart.xlsx
- FIgure EV2/Pif1 and Rfa1 blot labelled.tif
- FIgure EV2/Rfa1-Pif1 CoIPs chart.xlsx
- FIgure EV2/Thumbs.db
- Figure EV3/MNT2 blot labelled.tif
- Figure EV3/Thumbs.db
