# Supplementary material for: The functional significance of the RPA- and PCNA-dependent recruitment of Pif1 to DNA
Source: EMBO Rep. 2024 Mar 13;25(4):10. doi: 10.1038/s44319-024-00114-9 (PMC11014909; doi:10.1038/s44319-024-00114-9)
Supplement: Supplementary file 4 — Source Data for EV Figures [file 44319_2024_114_MOESM4_ESM.zip › Figure EV1/relative exression chart.xlsx]

## Sheet: Sheet1
		Strain	Pif1	Myc normalised to Act1
	1	1325	No Tag	0.00580087				% of Act1, avg	SD
	2	1335	Pif1-4myc	0.0503448			No Tag	0.00303208	0.0028213
	3	7468	Pif1-pip-4myc	0.0229746			Pif1-4myc	0.0337389	0.0153208
	4	10620	Pif1-rbm-4myc	0.0224138			Pif1-rbm-4myc	0.0222884	0.00931099
	5	10625	Pif1-pip-rim-4myc	0.0263158			Pif1-pip-4myc	0.0204706	0.00694946
	6	1325	No Tag	0.00313433			Pif1-pip-rim-4myc	0.0216713	0.0103721
	7	1335	Pif1-4myc	0.030719
	8	7470	Pif1-pip-4myc	0.0258211
	9	10621	Pif1-rbm-4myc	0.0128314
	10	1324::pYT1177/BglII N13	Pif1-pip-rim-4myc	0.0339655
	11	10622	Pif1-rbm-4myc	0.0253823
	12	1324::pYT623/BglII N8	Pif1-rbm-4myc	0.0365931
	13	1324::pYT623/BglII N9	Pif1-rbm-4myc	0.0215774
	14	1325	No Tag	0.000161039
	15	1335	Pif1-4myc	0.0201529
	16	7468	Pif1-pip-4myc	0.0126161
	17	7469	Pif1-pip-4myc	0.0200993
	18	7650	Pif1-rbm-4myc	0.0149322
	19	10623	Pif1-pip-rim-4myc	0.0113911
	20	10624	Pif1-pip-rim-4myc	0.0150127
