# Supplementary material for: The functional significance of the RPA- and PCNA-dependent recruitment of Pif1 to DNA
Source: EMBO Rep. 2024 Mar 13;25(4):10. doi: 10.1038/s44319-024-00114-9 (PMC11014909; doi:10.1038/s44319-024-00114-9)
Supplement: Supplementary file 4 — Source Data for EV Figures [file 44319_2024_114_MOESM4_ESM.zip › FIgure EV2/Rfa1-Pif1 CoIPs chart.xlsx]

## Sheet: Sheet1
		Pif1-4myc	Rfa1 CoIPed (normalised)				RPA CoIPed, avg	SD
	1	No tag	0.00716292			No tag	0.0263864	0.0180647
	2	WT	0.771812			Pif1-4myc	0.801241	0.21802
	3	pip	0.808047			Pif1-pip-4myc	1.1946	0.437164
		Pif1-4myc	Rfa1 CoIPed (normalised)
	1	No tag	0.0289855
	2	WT	0.614634
	3	pip	1.10674
	4	No tag	0.0293981
	5	WT	0.722222
		Pif1-4myc	Rfa1 CoIPed (normalised)
	1	No tag	0.0430108
	2	WT	0.72
	3	No tag	0.00807692
	4	WT	1.17754
	5	pip	1.66903
