# Supplementary material for: The functional significance of the RPA- and PCNA-dependent recruitment of Pif1 to DNA
Source: EMBO Rep. 2024 Mar 13;25(4):10. doi: 10.1038/s44319-024-00114-9 (PMC11014909; doi:10.1038/s44319-024-00114-9)
Supplement: Supplementary file 5 — Source Data Fig. 1 [file 44319_2024_114_MOESM5_ESM.zip]

Archive with 6 entries (6 files):
- Panels A and B/Rfa1 quantifications.xlsx
- Panels A and B/western GST.tif
- Panels A and B/western Rfa1.tif
- Panels D and E/New Microsoft Excel Work.xlsx
- Panels D and E/western GST.tif
- Panels D and E/western myc.tif
