# Supplementary material for: The functional significance of the RPA- and PCNA-dependent recruitment of Pif1 to DNA
Source: EMBO Rep. 2024 Mar 13;25(4):10. doi: 10.1038/s44319-024-00114-9 (PMC11014909; doi:10.1038/s44319-024-00114-9)
Supplement: Supplementary file 5 — Source Data Fig. 1 [file 44319_2024_114_MOESM5_ESM.zip › Panels A and B/Rfa1 quantifications.xlsx]

## Sheet: Figure 1B - chart
			Experiment 1	Experiment 2	Experiment 3	Avg	SD
			Rfa1 (% of input)	Rfa1 (% of input)	Rfa1 (% of input)
	1	GST	0.0088794	0.00192696	0.00957009	0.00679215	0.00422751
	2	GST-Pif1C(750-859)	0.00425187	0.000869565	0.0420561	0.0157258	0.0228653
	3	GST-Pif1N(42-250)	0.823906	0.709565	1.57757	1.03701	0.471613
