# Supplementary material for: The functional significance of the RPA- and PCNA-dependent recruitment of Pif1 to DNA
Source: EMBO Rep. 2024 Mar 13;25(4):10. doi: 10.1038/s44319-024-00114-9 (PMC11014909; doi:10.1038/s44319-024-00114-9)
Supplement: Supplementary file 5 — Source Data Fig. 1 [file 44319_2024_114_MOESM5_ESM.zip › Panels D and E/New Microsoft Excel Work.xlsx]

## Sheet: Figure 1E - chart
			Repeat 1	Repeat 2	Repeat 3
			Rfa1N1-122-4myc % of input	Rfa1N1-122-4myc % of input	Rfa1N1-122-4myc % of input		Avg	SD
	1	GST	0.0155311	0.00643836	0.00243586		0.00813512	0.0067105
	2	GST-Pif1N(56-77)	0.502564	0.601826	0.477241		0.527211	0.0658479
	3	GST-Pif1N(56-77)-rim	0.054652	0.0389954	0.14069		0.0781124	0.054756
	4	GST-Pif1N(42-250)	0.249084	0.230137	0.198069		0.225763	0.0257873
	5	GST-Pif1N(42-250)-rim	0.012967	0.00213699	0.00192		0.00567467	0.0063163
