# Supplementary material for: The functional significance of the RPA- and PCNA-dependent recruitment of Pif1 to DNA
Source: EMBO Rep. 2024 Mar 13;25(4):10. doi: 10.1038/s44319-024-00114-9 (PMC11014909; doi:10.1038/s44319-024-00114-9)
Supplement: Supplementary file 6 — Source Data Fig. 2 [file 44319_2024_114_MOESM6_ESM.zip]

Archive with 3 entries (3 files):
- Panel F/southern teloblot.tif
- Panels A and B/ChIP data.xlsx
- Panels C and E/Plating data_DNTA.xlsx
