# Supplementary material for: The functional significance of the RPA- and PCNA-dependent recruitment of Pif1 to DNA
Source: EMBO Rep. 2024 Mar 13;25(4):10. doi: 10.1038/s44319-024-00114-9 (PMC11014909; doi:10.1038/s44319-024-00114-9)
Supplement: Supplementary file 6 — Source Data Fig. 2 [file 44319_2024_114_MOESM6_ESM.zip › Panels A and B/ChIP data.xlsx]

## Sheet: Charts panels A and B
		Strain	Protein ChIPed	DSB/No DSB	HEM13/ARO1	Y'/ARO1
		1325	No tag	No DSB	0.856307	1.44599				HEM13/ARO1					Y'/ARO1
		1325	No tag	No DSB	0.739349	1.02057						Avg	SD				Avg	SD
		1325	No tag	No DSB	2.23397	0.205785				No tag	No DSB	1.27654	0.831216		No tag	No DSB	0.890779	0.630205
		1335	Pif1-4myc	No DSB	1.14019	3.56752					DSB	1.83675	0.235441		Pif1-4myc	No DSB	3.28947	0.934252
		1335	Pif1-4myc	No DSB	0.782278	4.05312				Pif1-4myc	No DSB	0.900848	0.20728		Pif1-rbm-4myc	No DSB	1.58881	0.472997
		1335	Pif1-4myc	No DSB	0.780074	2.24775					DSB	34.8965	9.75348		Pif1-pip-4myc	No DSB	2.10334	0.72411
		7650	Pif1-rbm-4myc	No DSB	0.732416	2.10299				Pif1-rbm-4myc	No DSB	0.770455	0.0643459		Pif1-rbm-pip-4myc	No DSB	1.09696	0.564729
		10620	Pif1-rbm-4myc	No DSB	0.734201	1.17221					DSB	3.65863	1.18325
		10621	Pif1-rbm-4myc	No DSB	0.844748	1.49124				Pif1-pip-4myc	No DSB	0.995529	0.291499
		7468	Pif1-pip-4myc	No DSB	1.17677	2.93784					DSB	13.1469	5.21606
		7469	Pif1-pip-4myc	No DSB	0.659276	1.64092				Pif1-rbm-pip-4myc	No DSB	0.748782	0.180306
		7470	Pif1-pip-4myc	No DSB	1.15054	1.73125					DSB	2.32752	1.2063
		10623	Pif1-rbm-pip-4myc	No DSB	0.886433	1.68744
		10624	Pif1-rbm-pip-4myc	No DSB	0.815232	1.47259
		10625	Pif1-rbm-pip-4myc	No DSB	0.54468	0.626008
			Pif1-rbm-pip-4myc	No DSB		0.601797
		1325	No tag	DSB	2.07944
		1325	No tag	DSB	1.6093
		1325	No tag	DSB	1.82152
		1335	Pif1-4myc	DSB	23.808
		1335	Pif1-4myc	DSB	42.148
		1335	Pif1-4myc	DSB	38.7334
		7650	Pif1-rbm-4myc	DSB	2.3559
		10620	Pif1-rbm-4myc	DSB	4.6667
		10621	Pif1-rbm-4myc	DSB	3.9533
		7468	Pif1-pip-4myc	DSB	8.19528
		7469	Pif1-pip-4myc	DSB	18.5923
		7470	Pif1-pip-4myc	DSB	12.6531
		10623	Pif1-rbm-pip-4myc	DSB	2.76752
		10624	Pif1-rbm-pip-4myc	DSB	3.25206
		10625	Pif1-rbm-pip-4myc	DSB	0.962981
