# Supplementary material for: The functional significance of the RPA- and PCNA-dependent recruitment of Pif1 to DNA
Source: EMBO Rep. 2024 Mar 13;25(4):10. doi: 10.1038/s44319-024-00114-9 (PMC11014909; doi:10.1038/s44319-024-00114-9)
Supplement: Supplementary file 6 — Source Data Fig. 2 [file 44319_2024_114_MOESM6_ESM.zip › Panels C and E/Plating data_DNTA.xlsx]

## Sheet: Chart panel C
	Strain	Pif1	G418R Ura- colonies, %
	3728	nuclear null (m2)	1.31959
	3729		1.16129				Avg	SD
	3728		1.02062			nuclear null (m2)	1.25849	0.219717
	3729		1.53247			wt	0.0902621	0.0278737
	7448	wt	0.119205			rbm	0.380442	0.116356
	7449		0.0595238			pip	0.0730919	0.0455663
	7448		0.0746269			rbm-pip	0.686549	0.190828
	7449		0.107692			rbm (overexpressed)	0.0690231	0.0206946
	7638	rbm	0.266667			rbm-pip (overexpressed)	0.0663532	0.0206401
	7640		0.465517
	7638		0.294737
	7640		0.494845
	7380	pip	0.117188
	7382		0.107143
	7380		0.0280374
	7382		0.04
	10216	rbm-pip	0.788889
	10217		0.693182
	10218		0.847458
	10219		0.416667
	10717	rbm (overexpressed)	0.0948905
			0.0505051
	10718		0.0542636
	10719		0.0764331
	10720	rbm-pip (overexpressed)	0.0526316
	10721		0.0900901
	10722		0.056338

## Sheet: Chart panel E
	Strain	Pif1	DSB induced in	G418R Ura- colonies, %
	3729	nuclear null (m2)	G1	1.06667
	3728			1.14286				nPif1	DSB induced in	% of DNTA	SD
	3729			1.02941			1	null	G1	1.07965	0.0578256
	7448	wt		0.0264151			2	wt		0.0263412	0.0147215
	7449			0.011583			3	rbm		0.087996	0.0400111
	7448			0.0410256			4	rbm-pip		0.260494	0.0759146
	7638	rbm		0.106061			5	null	G2/M	1.28311	0.322152
	7638			0.115789			6	wt		0.0497899	0.0246602
	7639			0.0421379			7	rbm		0.175338	0.0797071
	10216	rbm-pip		0.195652			8	rbm-pip		0.405855	0.107783
	10217			0.344
	10216			0.24183
	Strain	Pif1	DSB induced in
	3728	nuclear null (m2)	G1	1.02128
	3728			1.64286
	3729			1.18519
	7448	wt		0.0213675
	7449			0.0655022
	7448			0.0625
	7638	rbm		0.0913978
	7639			0.184615
	7638			0.25
	10216	rbm-pip		0.396104
	10217			0.518182
	10216			0.303279
