# Supplementary material for: The functional significance of the RPA- and PCNA-dependent recruitment of Pif1 to DNA
Source: EMBO Rep. 2024 Mar 13;25(4):10. doi: 10.1038/s44319-024-00114-9 (PMC11014909; doi:10.1038/s44319-024-00114-9)
Supplement: Supplementary file 7 — Source Data Fig. 3 [file 44319_2024_114_MOESM7_ESM.zip]

Archive with 7 entries (7 files):
- Panel B/tRNA southern part 1.tif
- Panel B/tRNA southern part 2.tif
- Panel C/tRNA 2D gels data.xlsx
- Panel D/URA3 southern part 1.tif
- Panel D/URA3 southern part 2.tif
- Panel E/URA3 plasmid replication 2D gels.xlsx
- Panel F/Plating data_BIR.xlsx
