# Supplementary material for: The functional significance of the RPA- and PCNA-dependent recruitment of Pif1 to DNA
Source: EMBO Rep. 2024 Mar 13;25(4):10. doi: 10.1038/s44319-024-00114-9 (PMC11014909; doi:10.1038/s44319-024-00114-9)
Supplement: Supplementary file 7 — Source Data Fig. 3 [file 44319_2024_114_MOESM7_ESM.zip › Panel C/tRNA 2D gels data.xlsx]

## Sheet: Chart panel C 
	Repeat 1	Rrm3	Pif1	Fork pausing normalised			Rrm3	Pif1	Avg	SD
	NK1	wt	wt	1		1	wt	wt	1	N/A
	7616	-	wt	5.9473		2	-	wt	5.74563	0.704087
	7511	-	-	6.97308		3	-	-	9.4478	1.97715
	7626	-	rbm	7.71178		4	-	rbm	7.99797	1.12651
	7619	-	pip	6.91468		5	-	pip	8.43742	1.09205
						6	-	rbm-pip	7.37912	0.800798
	Repeat 2	Rrm3	Pif1	Fork pausing normalised
	NK1	wt	wt	1
	7616	-	wt	6.25979
	7513	-	-	11.5898
	7628	-	rbm	8.63611
	7619	-	pip	9.30831
	10628	-	rbm-pip	7.56981
	Repeat 3	Rrm3	Pif1	Fork pausing normalised
	NK1	wt	wt	1
	7615	-	wt	4.70728
	7512	-	-	10.3069
	7627	-	rbm	9.94633
	7618	-	pip	7.30936
	10627	-	rbm-pip	8.06736
	Repeat 4	Rrm3	Pif1	Fork pausing normalised
	NK1	wt	wt	1
	7614	-	wt	6.06815
	7511	-	-	8.92143
	7626	-	rbm	7.45547
	7617	-	pip	8.45952
	10626	-	rbm-pip	6.50019
