# Supplementary material for: The functional significance of the RPA- and PCNA-dependent recruitment of Pif1 to DNA
Source: EMBO Rep. 2024 Mar 13;25(4):10. doi: 10.1038/s44319-024-00114-9 (PMC11014909; doi:10.1038/s44319-024-00114-9)
Supplement: Supplementary file 7 — Source Data Fig. 3 [file 44319_2024_114_MOESM7_ESM.zip › Panel E/URA3 plasmid replication 2D gels.xlsx]

## Sheet: Sheet1
			Strain	Rrm3	nPif1	X-structures normalised
		1	10934	WT	WT	1				Rrm3	Pif1	Avg	SD
		2	10935	WT	WT	1.02281			1	wt	wt	1	N/A
		3	NK1 [pRS426]	WT	WT	0.948112			2	-	wt	18.055	2.27619
		4	10893	-	WT	19.8476			3	-	-	40.5181	10.5394
		5	10893	-	WT	18.2333			4	-	rbm	41.7836	8.48733
		6	10893	-	WT	19.0405			5	-	pip	35.4624	3.69477
		7	10895	-	WT	19.0405			6	-	rbm-pip	35.9377	6.6803
		8	10893	-	WT	14.1133
		9	10896	-	-	33.7294
		10	10896	-	-	38.2469
		11	10898	-	-	56.0243
		12	10896	-	-	34.072
		13	10899	-	rbm	46.8045
		14	10901	-	rbm	31.9843
		15	10899	-	rbm	46.5621
		16	10902	-	pip	31.242
		17	10902	-	pip	38.1131
		18	10904	-	pip	37.0322
		19	10905	-	rbm-pip	30.4669
		20	10905	-	rbm-pip	43.3826
		21	10907	-	rbm-pip	33.9637
