# Supplementary material for: The functional significance of the RPA- and PCNA-dependent recruitment of Pif1 to DNA
Source: EMBO Rep. 2024 Mar 13;25(4):10. doi: 10.1038/s44319-024-00114-9 (PMC11014909; doi:10.1038/s44319-024-00114-9)
Supplement: Supplementary file 7 — Source Data Fig. 3 [file 44319_2024_114_MOESM7_ESM.zip › Panel F/Plating data_BIR.xlsx]

## Sheet: BIR chart Panel F
		Strain	Pif1	G418R Ura- colonies, %
		3728	nuclear null (m2)	0.185567				Avg	SD
		3729		0.185484			nuclear null (m2)	0.180793	0.0264784
		3728		0.14433			wt	0.697307	0.257798
		3729		0.207792			rbm	0.29937	0.0579188
		7448	wt	0.529801			pip	0.200783	0.0607417
		7449		0.47619			rbm-pip	0.169828	0.0471029
		7448		1.04478			rbm (overexpressed)	0.126724	0.0419816
		7449		0.738462			rbm-pip (overexpressed)	0.0883315	0.0337019
		7638	rbm	0.352381
		7640		0.344828
		7638		0.263158
		7640		0.237113
		7380	pip	0.132812
		7382		0.238095
		7380		0.168224
		7382		0.264
		10216	rbm-pip	0.211111
		10217		0.204545
		10218		0.152542
		10219		0.111111
		10717	rbm (overexpressed)	0.167883
				0.0707071
		10718		0.147287
		10719		0.121019
		10720	rbm-pip (overexpressed)	0.0614035
		10721		0.126126
		10722		0.0774648
